# Supplementary material for: A statistical algorithm showing coenzyme Q10 and citrate synthase as biomarkers for mitochondrial respiratory chain enzyme activities
Source: Sci Rep. 2016 Dec 5;6:15. doi: 10.1038/s41598-016-0008-1 (PMC5431365; doi:10.1038/s41598-016-0008-1)
Supplement: Supplementary file 1 — Supplementary Table 1. [file 41598_2016_8_MOESM1_ESM.xls]

## Sheet: Hoja1
Case	MRC: 1= nomal, 2 = impaired biochemical results	CoQ (nmol/g protein)	C-III (nmol/min*mg protein)	CS (nmol/min*mg protein)
1	2	468.09	92	218
2	2	55.84	88	78
3	2	312.8	102	104
4	1	133.49	257	215
5	2	199.39	156	82
6	2	143.72	40	62
7	2	234.16	1180	70.6
8	1	214.66	91.5	152
9	2	124.57	38	311
10	2	170.35	100	84
11	2	161.65	101	77.1
12	2	168.92	76	136
13	1	172.68	165	118
14	2	84.55	27	79
15	2	58.13	28.3	35
16	2	158.73	100	136
17	1	456		98
18	2	57	101	96
19	1	265.46	120	219
20	2	326.85	79	102
21	2	46.23	58	63
22	2	26.67	72	209
23	1	110.22		105.9
24	2	183.99	46.4	78
25	2	145.65	80	201
26	1	242.59		114.5
27	2	42.86		43.8
28	2	61.07		80
29	1	109.89	80	182
30	2	142.61	33.4	184
31	1	76.14		143
32	2	73.47	32.5	113
33	2	68.97	60	96
34	1	117.65		122
35	1	56	149	98
36	2	64.55	44.9	87.5
37	2	55.73		27
38	2	136.36	83.5	128
39	1	116.71		90
40	1	151.19		78
41	2	134.64	75	93
42	2	257.53	160	175
43	1	163.77		277
44	2	297.12		27.6
45	1	346.34	58	78
46	2	242.86		204
47	2	111.4	77.7	84
48	2	177.42	54	195
49	1	99.34	112	73.5
50	2	53.19		76.2
51	2	55.97		125.2
52	1	153.58	101	183
53	1	85.96	67	96
54	2	78.38	80	143
55	1	51.52	92.4	130
56	1	133.24		103
57	1	184.62		127
58	1	88.33	65.9	141.2
59	1	248.95		91.1
60	1	222.22		175.5
61	2	183.39		114.5
62	2	88.74	37.1	86
63	1	125	118	79
64	1	99.67		105
65	1	144.21	128.7	118
66	1	334.16		150
67	1	256.95	145	200
68	1	91.95	98	144
69	1	304.17	70	191
70	2	242.42	67	73
71	2	212.53	110	144.2
72	1	232.23		136
73	1	310.66		146
74	2	262.61	52.2	104
75	1	117.62		93
76	1	120.93		136
77	2	358.61	33	198
78	1	172.9		136.4
79	2	118.93		75.9
80	1	271.52		128.6
81	1	125		70.1
82	1	208.89	160.4	234
83	1	159.01		90
84	1	132.03	77	108.6
85	2	92.7		89
86	2	161.72	46.1	82
87	1	557.82		378
88	2	108.7		71.7
89	1	271.83		103
90	1	287	100	100
91	1	86.63		93
92	1	260.19	63	156
93	1	131.2		100
94	2	157.63		64.1
95	2	153.33		103
96	2	157.94	106	118
97	2	238.3	109	209
98	1	286.75	91	137.5
99	1	117.24		76
100	2	316.12		132
101	1	265.77		99
102	1	251.31		145
103	1	319.63		146
104	2	261.75	72	122
105	2	484.44	213	301
106	1	262.83	76.7	66.3
107	1	232.39		184
108	2	266.94	66	65
109	2	214.42	83.5	101.9
110	2	200.86		123
111	1	269.6	125.8	133
112	2	167.87	49.5	53.5
113	1	451.12		118.5
114	2	215.73	75.9	114
115	1	202.62	64.3	73.5
116	1	324.09		126
117	2	220.42	39.8	89.5
118	1	382.7	159	159
119	2	242.72	36.5	68
120	2	219.61	43.2	74
121	1	415.75		152
122	2	95.56	19	103
123	2	251.85	15.4	148
124	2	253.76	88	161
125	2	236.87	113	114
126	2	278.99	58	240
127	1	190.63		120
128	1	212.5	118	213
129	2	316.46	171	197.3
130	2	141.22		74
131	2	384.58	78	245
132	1	196.39		90
133	2	95.75		79
134	1	223.18		136
135	1	276.97		129.6
136	2	112.84		61.5
137	2	111.11	81	105
138	1	175.18	87	164
139	1	103.54	68	120
140	2	133.9	49	102
141	2	124.12		65
142	2	177.05	69	217
143	1	104.29		122
144	1	135.06	74	108
145	1	129.83		119
146	2	16.49	35	36
147	2	133.33	76.6	135
148	2	179.22		85
149	2	163.82	63	123
150	2	137.37	47	119
151	2	176.05		206
152		156.37		117
153	2	82.76	50	64
154	1	181.25		181
155	2	84.12	80	147
156	2	125.81		110
157	2	155.48	73	195
158	1	112.5		77.5
159	2	148.69		95.8
160	2	77.82	46	82.2
161	1	113.56		78.9
162	2	149.49	97	154
163	1	126.27		138
164	2	142.69	65	110.1
165	1	114.17		148
166	2	75.81		33
167	2	300	172	241
168		195.83		151
169	2	149.54		70
170	2	162.53	54	152
171	2	175.07	76	123
172	1	235.19	103	255
173	2	139.64	36	121
174	1	220.32		141
175	2	114.34		82
176	1	128.37		96
177	1	172.38	63	99.7
178	1	166.57	67	105
179	2	289.25	122	148.4
180	2	285.66	97	176.1
181	2	85.11	28	80.5
182		242.68		183.4
183	1	165.1		121.6
184	1	179.92	85	146.4
185	1	150		89.2
186	2	146.02	26	236
187		286.96		129.9
188	2	180	6	143
189	2	90.47		66.7
190	2	236.84	34	142.8
191		248.17		215
192	2	76.33		80.5
193	1	182.18		237.6
194	1	147.24		132
195	2	111.2	6	80.2
196		204.86		140.9
197	1	164.39		42.4
198		82.48		121.4
199	2	141.92		70.6
200	2	130.65		107
201	2	317.37	82	237
202	2	93.65		79
203	1	243.54	104	132
204	2	227.88	89	258
205	1	164.77	85	132
206	2	302.1	101	297
207	2	37.7		39.2
208	2	62.95		70.3
209	2	127.74	46	81
210	2	175.56	46	157.6
211		85.79		163.2
212	2	95.25	45	120.5
213	2	104.59	23	104
214	2	128.96		184.5
215		204.81		147.2
216	2	138.63	30	65.5
217		138.06		113.8
218	2	88.75	26	70.7
219	2	169.38	48	255.4
220	2	164.1	14	224.2
221	2	41.11	0	26
222	2	128.77		84.2
223	1	165.44	56	106.3
224	2	395.24	72	410
225	2	125.52	31	57.6
226	2	102.6	31	59.4
227	1	202.5	58	118.4
228	2	274.52	48	243.7
229	1	217.15	75	125.7
230	2	228.89	37	177.6
231	1	149.78	102	91.1
232	2	214.34	108	86
233	2	267.5	81	290
234	1	265.2	84	237
235	2	134.62		91.7
236	2	186.56	78	261.4
237	1	163.3	93	154.5
238	2	130.62	50.4	87.5
239	1	206.07	70	211
240	2	88.76	33	86.7
241	1	41.67		184
242	2	67.14		29
243	2	14.81	14	25
244	2	23.99	32	58
245	1	94.33	70	81
246	1	80.47	60	144
247	2	126.12	44	160
248	2	174.71	49	82
249	2	128		97
250	2	95.94	29	131
251	2	43.53	32	66
252	2	159.27	43	99
253	1	174.19	57	100
254	1	162.5	113	217
255	2	299.11	99	251
256	2	113.31	36	116
257	2	184.45		129
258	2	557.6	20	522
259	1	136.23	108	81
260	1	318.57	58	141
261	1	187.5	71	113
262	2	79.48	29	54
263	2	306.77	70	220
264	2	139.16	49	73
265	2	113.82	42	66
266	2	123.46	17	127
267	1	245.73	75	96
268	2	110.98	36	85
269	2	275.17	92	242
270	2	293.65	48	162
271	2	192.77	58	99
272	2	255.47	90	152
273	2	168.9		91
274	1	294.48		177
275	2	336.51	81	153
276	2	393.38	108	193
277	1	340	78	123
278	1	263.27		188
279	2	241.05	52	230
280	2	107.89	37	177
281	1	400	88	267
282	1	407	113	238
283	2	475	146	229
284	2	315.36	102	196
285	2	112.42	36	82
286	2	457.56	134	275
287	1	85.88		97.4
288	1	330.86		111.5
289	2	173.95	56	109.9
290	2	66.12	31	60.8
291	2	189.13	27	149
292	1	363.34	74	175
293	2	488.64	141	310
294	1	484.62	79	201
295	2	138.78	61	117
296	1	139.47	119	196
297	2	325.19	49	201
298	2	225	310	180.2
299	2	70.82	18	37
300	2	76.58	32	84
301	1	384.19	116	157
302	1	131.58		82
303	2	267.07	117	181
304	2	74.85		33
305	1	121.76	107	100
306	2	74.34	38	93
307	2	194.44	33	258
308	2	205.77	71	264
309	2	91.04	57	62
310	2	138.56	45	205
311	2	143.75	60	226
312	2	68.71	47	132
313	1	161.29	76	165
314	1	204.15	104	254
315	1	181.07	129	189
316	1	249.58	80	172
317	1	134.96	69	112
318	2	68.57	47	87
319	1	112.79	83	86
320	1	180.77		148
321	2	97.17	39	93
322	1	190.91		104
323	1	239.2	143	218
324	1	80.24	80	79
325	1	105.72		87
326	2	265.34	63	318
327	1	97.84		115
328	1	147.64	128	125
329	1	146.71	80	152
330	1	211.3	59	121
331	2	80.71	48	120
332	2	190.09	27	177
333	2	92.63	27	121
334	1	170.37		129
335	1	121.71		86
336	1	165.02		70
337	2	196.54	50	114
338	2	155.07		106
339	1	131.56	85	112
340	1	197.66	103	164
341	1	257.47	77	159.6
342	2	177.78	46	121
343	2	136.1	0	71.3
344	2	143.87	54	140
345	1	337.28	91	154
346	2	95.55	41	65
347	2	144.3	111	148.7
348	2	230.77	24	133
349	2	107.14		220
350	2	71.7	6	12.9
351	1	214.98	109	151
352	2	145.67	66	97.9
353	2	222.09	78	109.5
354	1	321.47	128	225
355	2	215.88	111	247
356	1	135.77	130	219
357	1	127.23	69	151
358	2	71.09	38	100
359	2	131.47	51	158
360	1	178.44	63	149
361	1	140.19	70	69
362	2	352.94	56	159
363	2	236.64	76	204
364	1	157.45	86	143
365	1	127.74	112	158
366	2	58.27		103
367	2	80.9	17	59
368	2	174.2		151
369	2	147.22	84	104
370	2	172.41	46	139
371	2	108.81	59	67
372	2	148.15	67	130
373	2	114.39	28	55
374	1	237.04	152	140
375	1	154.09	74	83
376	2	98.51	23	63
377	2	126.18	1	59
378	1	257.01	78	129
379	2	201.54	20	58
380	2	193.92	51	142
381	2	146.77	20	83
382	2	201.63	34	74
383	2	181.82	68	169
384	2	184.39	1	136
385	2	312.82	24	133
386	2	146.9	88	140
387	2	96.26	41	84
388	2	74.36	1	83
389	2	70.59	1	98
390	2	220.09	11	130
391	2	114.51	9	127
392	2	203.46	45	182
393	1	174.26	102	107
394	2	108.1	19	100
395	2	416.23	3	130
396	2		115	275
397	2	102.42	86	102
398	2	249.71	139	102
399	2	379.52	234	160
400	2	449.55	229	205
401	2	175	49	101
402	1	76.41	71	90
403	1	139.25	139	99
404	2	212.26	77	236
405	2	101.98	78	133
406	2	40.6	57	107
407	2	151.1	46	105
408	2	237.68	92	197
409	2	131.97	34.2	110
410	1	186.83	162	163
411	2	501.08	31	134
412	2	88.4	36	32
413	1	213.21	92	103.9
414	2	251.93	77	91.4
415	2	385.99	75.6	189.9
416	1	214.14	89	118.6
417	2	100.38	33	134.4
418	2	178.43	65	109
419	2	122.54		62
420		174.91		102.2
421	2	217.12	56	132
422	1	425.93		113
423	2	44	32	69.1
424		242.86		251
425	2	226.95	146	150
426	2	153.99	13	154
427	2	145.16	31	224
428	2	56.21	113	107
429	2	51.28		49
430	1	76.36		130
431	1	168.71		129
432	1	119.87		114
433	2	92.31		76.9
434	2	27.45		76.4
435	2	192.62	36.5	175
436	1	132.65		118
437	1	236.07		163
438	1	487.5		85
439	1	128		155
440	1	269		112
441	1	50		158
442	1	100		189
443	2	115		67.4
444	2	216		133
445	2	223		32.6
446	2	174		176
447	1	838		196
448	1	1253		96
